# Supplementary material for: Sequencing and analysis of globally obtained human parainfluenza viruses 1 and 3 genomes
Source: PLoS One. 2019 Jul 18;14(7):e0220057. doi: 10.1371/journal.pone.0220057 (PMC6638977; doi:10.1371/journal.pone.0220057)
Supplement: S1 Text — (TXT) [file pone.0220057.s001.txt]

>MAIN_HPIV1_F_10310M13 T01::A01 FORWARD
TGTAAAACGACGGCCAGTAATAATTTTAACCCYGMGGA
>MAIN_HPIV1_R_10986M13 T01::A01 REVERSE
CAGGAAACAGCTATGACCTTCCYCCTCTTGGATTATGKA
>MAIN_HPIV1_F_1145M13 T01::A02 FORWARD
TGTAAAACGACGGCCAGTCAAAACAAAGCYATGCAACA
>MAIN_HPIV1_R_1820M13 T01::A02 REVERSE
CAGGAAACAGCTATGACCTGRGGTATCCACTGTGAAGG
>MAIN_HPIV1_F_14809M13 T01::A03 FORWARD
TGTAAAACGACGGCCAGTAGTTGAGAAAGCCAAAGTTCA
>MAIN_HPIV1_R_15434M13 T01::A03 REVERSE
CAGGAAACAGCTATGACCRGARTCMGATGTATCGATATTAGTG
>MAIN_HPIV1_F_11290M13 T01::A04 FORWARD
TGTAAAACGACGGCCAGTGAAAATCCTCCCACAGTGC
>MAIN_HPIV1_R_11968M13 T01::A04 REVERSE
CAGGAAACAGCTATGACCTTRTCTARGATCTCGTGRGC
>MAIN_HPIV1_F_2268M13 T01::A05 FORWARD
TGTAAAACGACGGCCAGTTGAGAGAAGACATCAGRGATCAG
>MAIN_HPIV1_R_2968M13 T01::A05 REVERSE
CAGGAAACAGCTATGACCAAGCATACCACAGAGATTAAATG
>MAIN_HPIV1_F_6868M13 T01::A06 FORWARD
TGTAAAACGACGGCCAGTACCYAYAAGGCAACARCATC
>MAIN_HPIV1_R_7555M13 T01::A06 REVERSE
CAGGAAACAGCTATGACCTCTGCACATCCTTGAGTGATT
>MAIN_HPIV1_F_2895M13 T01::A07 FORWARD
TGTAAAACGACGGCCAGTTCATGTATTTGCTAAGCGCA
>MAIN_HPIV1_R_3497M13 T01::A07 REVERSE
CAGGAAACAGCTATGACCCCTCTTGGTTTGTCCKACAC
>MAIN_HPIV1_F_7747M13 T01::A08 FORWARD
TGTAAAACGACGGCCAGTCTCGAGTGAAGGTATAGAAGAYTT
>MAIN_HPIV1_R_8438M13 T01::A08 REVERSE
CAGGAAACAGCTATGACCGGTATTTGAGTACATTATGGTRGGA
>MAIN_HPIV1_F_69M13 T01::A09 FORWARD
TGTAAAACGACGGCCAGTACTTTAAAGGGACAAGTCACA
>MAIN_HPIV1_R_754M13 T01::A09 REVERSE
CAGGAAACAGCTATGACCGTGAAGACCAGRGCACYTTT
>MAIN_HPIV1_F_5563M13 T01::A10 FORWARD
TGTAAAACGACGGCCAGTTTCTGTAGAAYTCATTCAAAGAGG
>MAIN_HPIV1_R_6263M13 T01::A10 REVERSE
CAGGAAACAGCTATGACCTGCAATGCAATTRGCYACTA
>MAIN_HPIV1_F_13364M13 T01::A11 FORWARD
TGTAAAACGACGGCCAGTTCCAATGCWTTATCACATCCT
>MAIN_HPIV1_R_14061M13 T01::A11 REVERSE
CAGGAAACAGCTATGACCGCCCATCAAAAGGTAGRGTT
>MAIN_HPIV1_F_10772M13 T01::A12 FORWARD
TGTAAAACGACGGCCAGTTGTCTYAACTGGAGATTTGAAAG
>MAIN_HPIV1_R_11463M13 T01::A12 REVERSE
CAGGAAACAGCTATGACCGGCAAGTTTTAAAAAGAGCAA
>MAIN_HPIV1_F_13896M13 T01::B01 FORWARD
TGTAAAACGACGGCCAGTCTGCTGAGGTTCAACACAAYA
>MAIN_HPIV1_R_14595M13 T01::B01 REVERSE
CAGGAAACAGCTATGACCATCTTGGTGCAATTTTGCTT
>MAIN_HPIV1_F_9451M13 T01::B02 FORWARD
TGTAAAACGACGGCCAGTCGGTTATGTYCTTACACCTGA
>MAIN_HPIV1_R_10114M13 T01::B02 REVERSE
CAGGAAACAGCTATGACCTRATTRTCTACGGCACATTCA
>MAIN_HPIV1_F_8196M13 T01::B03 FORWARD
TGTAAAACGACGGCCAGTCCAACYTGCAAATAGGATCA
>MAIN_HPIV1_R_8887M13 T01::B03 REVERSE
CAGGAAACAGCTATGACCTTGATRTCTAGCAARACRTGAAG
>MAIN_HPIV1_F_3817M13 T01::B04 FORWARD
TGTAAAACGACGGCCAGTTCTTGATGTGCTRCTATTGGG
>MAIN_HPIV1_R_4511M13 T01::B04 REVERSE
CAGGAAACAGCTATGACCGGATAATGTGCCTGTTGCAT
>MAIN_HPIV1_F_2227M13 T01::B05 FORWARD
TGTAAAACGACGGCCAGTGGCAATGAAAGAAACACCAG
>MAIN_HPIV1_R_2915M13 T01::B05 REVERSE
CAGGAAACAGCTATGACCTGCGCTTAGCAAATACATGA
>MAIN_HPIV1_F_6082M13 T01::B06 FORWARD
TGTAAAACGACGGCCAGTAAACTGTATAGAATCAAAATTRGCA
>MAIN_HPIV1_R_6781M13 T01::B06 REVERSE
CAGGAAACAGCTATGACCTGCTACAATGTACTTGATCTGATTT
>MAIN_HPIV1_F_6344M13 T01::B07 FORWARD
TGTAAAACGACGGCCAGTTGYGGTTTAATWGGTATAAATGGA
>MAIN_HPIV1_R_7037M13 T01::B07 REVERSE
CAGGAAACAGCTATGACCWGYATGCATTGYTGTTGC
>MAIN_HPIV1_F_10797M13 T01::B08 FORWARD
TGTAAAACGACGGCCAGTCAGCRTTRTTYGGTCAAAGAT
>MAIN_HPIV1_R_11490M13 T01::B08 REVERSE
CAGGAAACAGCTATGACCTCATTCCTAATGATATACATACCTG
>MAIN_HPIV1_F_10212M13 T01::B09 FORWARD
TGTAAAACGACGGCCAGTAAGCAGCATGGGATTCAGTA
>MAIN_HPIV1_R_10912M13 T01::B09 REVERSE
CAGGAAACAGCTATGACCACTGGACAGTAAGGATCYCC
>MAIN_HPIV1_F_4373M13 T01::B10 FORWARD
TGTAAAACGACGGCCAGTGGWATCATAAGAAGAAAAGTTGGG
>MAIN_HPIV1_R_5051M13 T01::B10 REVERSE
CAGGAAACAGCTATGACCTTCTGTYTTTGTTTRRATTTTTG
>MAIN_HPIV1_F_2167M13 T01::B11 FORWARD
TGTAAAACGACGGCCAGTCAAGRTRTACACAGGGCCTC
>MAIN_HPIV1_R_2837M13 T01::B11 REVERSE
CAGGAAACAGCTATGACCAYAACTTGGCCATCTCATCR
>MAIN_HPIV1_F_8263M13 T01::B12 FORWARD
TGTAAAACGACGGCCAGTCCTGTCWCGACCAGGAAA
>MAIN_HPIV1_R_8960M13 T01::B12 REVERSE
CAGGAAACAGCTATGACCCGATAAACCYCCATTTCTGA
>MAIN_HPIV1_F_6149M13 T01::C01 FORWARD
TGTAAAACGACGGCCAGTCAACAGAAGTGTATACTCGGGG
>MAIN_HPIV1_R_6825M13 T01::C01 REVERSE
CAGGAAACAGCTATGACCCAYCTGATTRGWGAAGTTGTGG
>MAIN_HPIV1_F_5635M13 T01::C02 FORWARD
TGTAAAACGACGGCCAGTTGAYGAGATAAGACCTGCAA
>MAIN_HPIV1_R_6313M13 T01::C02 REVERSE
CAGGAAACAGCTATGACCGAGCGATCTTGATTCACTGG
>MAIN_HPIV1_F_12915M13 T01::C03 FORWARD
TGTAAAACGACGGCCAGTTTCCTCCTAGATCTACATTGGAYTT
>MAIN_HPIV1_R_13583M13 T01::C03 REVERSE
CAGGAAACAGCTATGACCTTTTCTCATTTCTGCTATATKTG
>MAIN_HPIV1_F_11569M13 T01::C04 FORWARD
TGTAAAACGACGGCCAGTYCCAGCTAAYATAGGRGGGT
>MAIN_HPIV1_R_12251M13 T01::C04 REVERSE
CAGGAAACAGCTATGACCTGGAGTTTCTAAACCGTGGA
>MAIN_HPIV1_F_3595M13 T01::C05 FORWARD
TGTAAAACGACGGCCAGTRCYAACTCAAAAAGCYCCC
>MAIN_HPIV1_R_4295M13 T01::C05 REVERSE
CAGGAAACAGCTATGACCTCCTGCCYTAAGTGTAACCA
>MAIN_HPIV1_F_9494M13 T01::C06 FORWARD
TGTAAAACGACGGCCAGTGTTGTCGAAGGAAGATGGAA
>MAIN_HPIV1_R_10192M13 T01::C06 REVERSE
CAGGAAACAGCTATGACCTCCTTCATATAAATTGTCAAATCT
>MAIN_HPIV1_F_3335M13 T01::C07 FORWARD
TGTAAAACGACGGCCAGTACAACAATGARCCTCAAGCA
>MAIN_HPIV1_R_3997M13 T01::C07 REVERSE
CAGGAAACAGCTATGACCTTGAGRTCAATGCAGGCTT
>MAIN_HPIV1_F_10720M13 T01::C08 FORWARD
TGTAAAACGACGGCCAGTCGAGGGSTATGARACTYTGA
>MAIN_HPIV1_R_11415M13 T01::C08 REVERSE
CAGGAAACAGCTATGACCCATTCTCRATAGCTTTGGCT
>MAIN_HPIV1_F_6893M13 T01::C09 FORWARD
TGTAAAACGACGGCCAGTAYACAAACGATGGCTGAAAA
>MAIN_HPIV1_R_7593M13 T01::C09 REVERSE
CAGGAAACAGCTATGACCTGTAACCTAATTGTAAAACCTGAT
>MAIN_HPIV1_F_3839M13 T01::C10 FORWARD
TGTAAAACGACGGCCAGTTTCTTYGAAACACCTAAGCAA
>MAIN_HPIV1_R_4538M13 T01::C10 REVERSE
CAGGAAACAGCTATGACCCCATGCAAGYTGRCTCATTA
>MAIN_HPIV1_F_5002M13 T01::C11 FORWARD
TGTAAAACGACGGCCAGTGCCAGABAYAAAAACKGAGG
>MAIN_HPIV1_R_5698M13 T01::C11 REVERSE
CAGGAAACAGCTATGACCATCCCTAGTTTCAATGCCGT
>MAIN_HPIV1_F_9000M13 T01::C12 FORWARD
TGTAAAACGACGGCCAGTAACAAGAAATTAAGGATATTGATCG
>MAIN_HPIV1_R_9689M13 T01::C12 REVERSE
CAGGAAACAGCTATGACCAGTTACAGGRTCATCCAACTG
>MAIN_HPIV1_F_12117M13 T01::D01 FORWARD
TGTAAAACGACGGCCAGTGGACACTCAGAAAACCRGTYA
>MAIN_HPIV1_R_12811M13 T01::D01 REVERSE
CAGGAAACAGCTATGACCTCRAATAAGCTCAATCCGGT
>MAIN_HPIV1_F_2545M13 T01::D02 FORWARD
TGTAAAACGACGGCCAGTAAGCGTAACCAAACAAGATCA
>MAIN_HPIV1_R_3243M13 T01::D02 REVERSE
CAGGAAACAGCTATGACCGAGGGRTCAAACCTTGTYTTY
>MAIN_HPIV1_F_12627M13 T01::D03 FORWARD
TGTAAAACGACGGCCAGTCAAATTTGTCCCAYAGATTGA
>MAIN_HPIV1_R_13314M13 T01::D03 REVERSE
CAGGAAACAGCTATGACCATCCCCATATTTCATCCCTC
>MAIN_HPIV1_F_601M13 T01::D04 FORWARD
TGTAAAACGACGGCCAGTTGGATATCCTGCATGTCTYG
>MAIN_HPIV1_R_1291M13 T01::D04 REVERSE
CAGGAAACAGCTATGACCTTTGCTGTRTCTGTCACACCT
>MAIN_HPIV1_F_11538M13 T01::D05 FORWARD
TGTAAAACGACGGCCAGTGGAAAAATTGGTTAAGATGTGC
>MAIN_HPIV1_R_12182M13 T01::D05 REVERSE
CAGGAAACAGCTATGACCTGCCAATTCYACTGAACACA
>MAIN_HPIV1_F_10072M13 T01::D06 FORWARD
TGTAAAACGACGGCCAGTATCCARCTCTGCAATTTCGT
>MAIN_HPIV1_R_10730M13 T01::D06 REVERSE
CAGGAAACAGCTATGACCATASCCCTCGGTTGATGART
>MAIN_HPIV1_F_10265M13 T01::D07 FORWARD
TGTAAAACGACGGCCAGTGAATCRGAAGAGACTCGYAGG
>MAIN_HPIV1_R_10955M13 T01::D07 REVERSE
CAGGAAACAGCTATGACCGGYATCATCATGRTCTTGGA
>MAIN_HPIV1_F_9952M13 T01::D08 FORWARD
TGTAAAACGACGGCCAGTTGAGTGTCATGCAATCTTCTG
>MAIN_HPIV1_R_10632M13 T01::D08 REVERSE
CAGGAAACAGCTATGACCTCAATTTCTCATGTAATATRGGATT
>MAIN_HPIV1_F_5088M13 T01::D09 FORWARD
TGTAAAACGACGGCCAGTTGCAAARWTCARAGATCCTC
>MAIN_HPIV1_R_5786M13 T01::D09 REVERSE
CAGGAAACAGCTATGACCTGCCTGCAAGGTAAGACTTT
>MAIN_HPIV1_F_3557M13 T01::D10 FORWARD
TGTAAAACGACGGCCAGTTCYACAATTTCAACCAGCAA
>MAIN_HPIV1_R_4231M13 T01::D10 REVERSE
CAGGAAACAGCTATGACCGTTTTTGGGACCTTRGCAAT
>MAIN_HPIV1_F_3794M13 T01::D11 FORWARD
TGTAAAACGACGGCCAGTCCTCCAAAACATGGAGTCAG
>MAIN_HPIV1_R_4482M13 T01::D11 REVERSE
CAGGAAACAGCTATGACCAACTTATTCCACCTACAAGCCC
>MAIN_HPIV1_F_12881M13 T01::D12 FORWARD
TGTAAAACGACGGCCAGTTGCTGTATCATAGAATCTCCTCAA
>MAIN_HPIV1_R_13557M13 T01::D12 REVERSE
CAGGAAACAGCTATGACCCGTTATCACAAATAAATATTTCAAG
>MAIN_HPIV1_F_2514M13 T01::E01 FORWARD
TGTAAAACGACGGCCAGTACAAAGGAAYAAAAGACGGC
>MAIN_HPIV1_R_3206M13 T01::E01 REVERSE
CAGGAAACAGCTATGACCTCCCTTTTGTGAAGACTGATG
>MAIN_HPIV1_F_8786M13 T01::E02 FORWARD
TGTAAAACGACGGCCAGTTCAACTCAGAATTCCTCAGACA
>MAIN_HPIV1_R_9478M13 T01::E02 REVERSE
CAGGAAACAGCTATGACCACYAATTCAGGTGTAAGRACAT
>MAIN_HPIV1_F_6396M13 T01::E03 FORWARD
TGTAAAACGACGGCCAGTGRGAYACTACTTGGGGGAATC
>MAIN_HPIV1_R_7090M13 T01::E03 REVERSE
CAGGAAACAGCTATGACCTCTTGYTTTATAATTAGGTCAATGC
>MAIN_HPIV1_F_1703M13 T01::E04 FORWARD
TGTAAAACGACGGCCAGTTGGACARTAGAARCCAGATCAA
>MAIN_HPIV1_R_2382M13 T01::E04 REVERSE
CAGGAAACAGCTATGACCCTTCYTCGTACCTCTTCTGGA
>MAIN_HPIV1_F_13867M13 T01::E05 FORWARD
TGTAAAACGACGGCCAGTTGCYGATAGTATGCTRCTAGAT
>MAIN_HPIV1_R_14567M13 T01::E05 REVERSE
CAGGAAACAGCTATGACCRACGTCCTTATCYCCAACAA
>MAIN_HPIV1_F_14835M13 T01::E06 FORWARD
TGTAAAACGACGGCCAGTGGATAGTTAGAGAAYTAAAGGARGG
>MAIN_HPIV1_R_15529M13 T01::E06 REVERSE
CAGGAAACAGCTATGACCTTTTTATGAKTCRGTTAARGGG
>MAIN_HPIV1_F_11934M13 T01::E07 FORWARD
TGTAAAACGACGGCCAGTTAYTGCCCAGAGTAGCYCAC
>MAIN_HPIV1_R_12626M13 T01::E07 REVERSE
CAGGAAACAGCTATGACCAGAAGTCGATACAGGRGTGAGT
>MAIN_HPIV1_F_1232M13 T01::E08 FORWARD
TGTAAAACGACGGCCAGTGCTGAYTCCAAAATCAGCAG
>MAIN_HPIV1_R_1914M13 T01::E08 REVERSE
CAGGAAACAGCTATGACCGATTCTTGTTTTCGTGGTGC
>MAIN_HPIV1_F_8964M13 T01::E09 FORWARD
TGTAAAACGACGGCCAGTGGCAGATCAAAATCAGRTCR
>MAIN_HPIV1_R_9661M13 T01::E09 REVERSE
CAGGAAACAGCTATGACCGCAAGTGATAAAGGYTCTARYAGTG
>MAIN_HPIV1_F_1194M13 T01::E10 FORWARD
TGTAAAACGACGGCCAGTTGGAAATGTTYYTACTTGGACA
>MAIN_HPIV1_R_1881M13 T01::E10 REVERSE
CAGGAAACAGCTATGACCTCAGGATCCCTCTCARRAAA
>MAIN_HPIV1_F_3029M13 T01::E11 FORWARD
TGTAAAACGACGGCCAGTTTCAAGAGGAAATARATTCATCYA
>MAIN_HPIV1_R_3720M13 T01::E11 REVERSE
CAGGAAACAGCTATGACCCTGTCCCATTTTCTTCGTGT
>MAIN_HPIV1_F_7452M13 T01::E12 FORWARD
TGTAAAACGACGGCCAGTCTGGATCYWCCACAATTTCA
>MAIN_HPIV1_R_8149M13 T01::E12 REVERSE
CAGGAAACAGCTATGACCTTAAGTAGCCTMCCTTCGGC
>MAIN_HPIV1_F_13845M13 T01::F01 FORWARD
TGTAAAACGACGGCCAGTTCTTAGARGACTGGGATCCTG
>MAIN_HPIV1_R_14543M13 T01::F01 REVERSE
CAGGAAACAGCTATGACCTGCAATCCTGATCACACTAT
>MAIN_HPIV1_F_11333M13 T01::F02 FORWARD
TGTAAAACGACGGCCAGTTTTTGGTCAGAGACYCTTGT
>MAIN_HPIV1_R_12013M13 T01::F02 REVERSE
CAGGAAACAGCTATGACCGTATCAAGCATCCCRGCTAT
>MAIN_HPIV1_F_12541M13 T01::F03 FORWARD
TGTAAAACGACGGCCAGTATGGATGGAAGCAGCACTTA
>MAIN_HPIV1_R_13241M13 T01::F03 REVERSE
CAGGAAACAGCTATGACCYCCGAAAGTGGAACAAAATAA
>MAIN_HPIV1_F_9995M13 T01::F04 FORWARD
TGTAAAACGACGGCCAGTAGAGAAAGACACGGTGGTCA
>MAIN_HPIV1_R_10691M13 T01::F04 REVERSE
CAGGAAACAGCTATGACCTTTAGATTTYTTYCTTTCATCCC
>MAIN_HPIV1_F_7399M13 T01::F05 FORWARD
TGTAAAACGACGGCCAGTCCTAYTGAGCAACAACCCYA
>MAIN_HPIV1_R_8098M13 T01::F05 REVERSE
CAGGAAACAGCTATGACCTCGACAACAATCTTTGGYCT
>MAIN_HPIV1_F_1762M13 T01::F06 FORWARD
TGTAAAACGACGGCCAGTTCAGCTCAACCAGACAYCAY
>MAIN_HPIV1_R_2451M13 T01::F06 REVERSE
CAGGAAACAGCTATGACCGTGCTGCTAGTTTCCATGCT
>MAIN_HPIV1_F_6M13 T01::F07 FORWARD
TGTAAAACGACGGCCAGTCAAGAGGAAAAACTTGTTTGGA
>MAIN_HPIV1_R_668M13 T01::F07 REVERSE
CAGGAAACAGCTATGACCTGTTATGGCYTTRACCARCA
>MAIN_HPIV1_F_507M13 T01::F08 FORWARD
TGTAAAACGACGGCCAGTCAACAGAGTGGTTGTTYGGA
>MAIN_HPIV1_R_1197M13 T01::F08 REVERSE
CAGGAAACAGCTATGACCCCATGTCCAAATATGTTCTTCC
>MAIN_HPIV1_F_7719M13 T01::F09 FORWARD
TGTAAAACGACGGCCAGTTGCCCACTGTGAATGAGAC
>MAIN_HPIV1_R_8411M13 T01::F09 REVERSE
CAGGAAACAGCTATGACCAACACGTGATGTRTTTGCGT
>MAIN_HPIV1_F_14904M13 T01::F10 FORWARD
TGTAAAACGACGGCCAGTAAATCTTYGGATTTGAGCCT
>MAIN_HPIV1_R_15599M13 T01::F10 REVERSE
CAGGAAACAGCTATGACCCCAGACAAGAGTTTAAGAAATATCG
>MAIN_HPIV1_F_14220M13 T01::F11 FORWARD
TGTAAAACGACGGCCAGTCATTAGGACCCTGCATGAAC
>MAIN_HPIV1_R_14881M13 T01::F11 REVERSE
CAGGAAACAGCTATGACCAGCATACCTGACGATGCACT
>MAIN_HPIV1_F_13402M13 T01::F12 FORWARD
TGTAAAACGACGGCCAGTCTGGGATGCAGGAGTTGTAG
>MAIN_HPIV1_R_14092M13 T01::F12 REVERSE
CAGGAAACAGCTATGACCCCGAAAAGTCTCAATTGGTG
>MAIN_HPIV1_F_13332M13 T01::G01 FORWARD
TGTAAAACGACGGCCAGTAAGACACATCACATGCAGTCY
>MAIN_HPIV1_R_14032M13 T01::G01 REVERSE
CAGGAAACAGCTATGACCCCTGATCTYCCTCTTTCTTCY
>MAIN_HPIV1_F_12428M13 T01::G02 FORWARD
TGTAAAACGACGGCCAGTGATGAAAGATCAGAGGCTCAA
>MAIN_HPIV1_R_13126M13 T01::G02 REVERSE
CAGGAAACAGCTATGACCTGAGACATTGTGTCTGCAAT
>MAIN_HPIV1_F_5512M13 T01::G03 FORWARD
TGTAAAACGACGGCCAGTAGCCAGGAAGGACATAGCA
>MAIN_HPIV1_R_6199M13 T01::G03 REVERSE
CAGGAAACAGCTATGACCACTTTRGTCACAGGGCACTT
>MAIN_HPIV1_F_553M13 T01::G04 FORWARD
TGTAAAACGACGGCCAGTCCARGGGCAAAGAGAGAAT
>MAIN_HPIV1_R_1250M13 T01::G04 REVERSE
CAGGAAACAGCTATGACCGCTGATTTTGGARTCAGCAT
>MAIN_HPIV1_F_12000M13 T01::G05 FORWARD
TGTAAAACGACGGCCAGTGGATGCTTGATACRACRAAATC
>MAIN_HPIV1_R_12698M13 T01::G05 REVERSE
CAGGAAACAGCTATGACCCGCYCGAACTAAAGTAGCAC
>MAIN_HPIV1_F_1650M13 T01::G06 FORWARD
TGTAAAACGACGGCCAGTATGATGATGATGCTACAGCG
>MAIN_HPIV1_R_2321M13 T01::G06 REVERSE
CAGGAAACAGCTATGACCCAGCCATCTTTCTGTCTTCA
>MAIN_HPIV1_F_8831M13 T01::G07 FORWARD
TGTAAAACGACGGCCAGTAAYTCTCCGATTGTWAAAAGCA
>MAIN_HPIV1_R_9507M13 T01::G07 REVERSE
CAGGAAACAGCTATGACCTTCCTTCGACAACATCACAA
>MAIN_HPIV1_F_4852M13 T01::G08 FORWARD
TGTAAAACGACGGCCAGTCTCAAAAAGCYCAGCCWAAG
>MAIN_HPIV1_R_5531M13 T01::G08 REVERSE
CAGGAAACAGCTATGACCTGCTATGTCCTTCCTGGCT
>MAIN_HPIV1_F_14245M13 T01::G09 FORWARD
TGTAAAACGACGGCCAGTYAATTCAGGTGTTAATTCTTGTGA
>MAIN_HPIV1_R_14902M13 T01::G09 REVERSE
CAGGAAACAGCTATGACCAATGCTTGATGGTAAGGTCT
>MAIN_HPIV1_F_9524M13 T01::G10 FORWARD
TGTAAAACGACGGCCAGTGCTGGACGACTCGATAARAG
>MAIN_HPIV1_R_10222M13 T01::G10 REVERSE
CAGGAAACAGCTATGACCCATGCTGCTTTCYTAGGTGA
>MAIN_HPIV1_F_12830M13 T01::G11 FORWARD
TGTAAAACGACGGCCAGTCAAGGATCATTATCTAAACCTATGA
>MAIN_HPIV1_R_13529M13 T01::G11 REVERSE
CAGGAAACAGCTATGACCTATRCCCTCTTGCCAATCAC
>MAIN_HPIV1_F_8282M13 T01::G12 FORWARD
TGTAAAACGACGGCCAGTCMAGACTGCAACTGGTWCAA
>MAIN_HPIV1_R_8982M13 T01::G12 REVERSE
CAGGAAACAGCTATGACCAYCTGATTTTGATCTGCCG
>MAIN_HPIV1_F_3091M13 T01::H01 FORWARD
TGTAAAACGACGGCCAGTCAGAACTCACTCATGATGGC
>MAIN_HPIV1_R_3744M13 T01::H01 REVERSE
CAGGAAACAGCTATGACCCTGTTTTGAGRGGGAGAGGT
>MAIN_HPIV1_F_7349M13 T01::H02 FORWARD
TGTAAAACGACGGCCAGTATAWCYCCTCTRGACCCACA
>MAIN_HPIV1_R_8040M13 T01::H02 REVERSE
CAGGAAACAGCTATGACCCAACTTGTCTTTTCTTTAGCCA
>MAIN_HPIV1_F_6045M13 T01::H03 FORWARD
TGTAAAACGACGGCCAGTTCAATAAGGCATCATCYTTAGG
>MAIN_HPIV1_R_6745M13 T01::H03 REVERSE
CAGGAAACAGCTATGACCTKGTTRCCCATGTAGGGRT
>MAIN_HPIV1_F_6946M13 T01::H04 FORWARD
TGTAAAACGACGGCCAGTCCGAAATGAYAAYTCCACG
>MAIN_HPIV1_R_7646M13 T01::H04 REVERSE
CAGGAAACAGCTATGACCGGTATGAGAAATTACCGGGTTT
>MAIN_HPIV1_F_8732M13 T01::H05 FORWARD
TGTAAAACGACGGCCAGTAAGAAAAACTTAGGGTTAATGC
>MAIN_HPIV1_R_9392M13 T01::H05 REVERSE
CAGGAAACAGCTATGACCTTTACAGTCAAGAAAATTRTGAGA
>MAIN_HPIV1_F_4897M13 T01::H06 FORWARD
TGTAAAACGACGGCCAGTAAAGAAAARGACARGAYCACA
>MAIN_HPIV1_R_5563M13 T01::H06 REVERSE
CAGGAAACAGCTATGACCTTGTGTGTCTTGACTATGGARTCT
>MAIN_HPIV1_F_4333M13 T01::H07 FORWARD
TGTAAAACGACGGCCAGTCGATGATGGAGAAAAGAAGC
>MAIN_HPIV1_R_5022M13 T01::H07 REVERSE
CAGGAAACAGCTATGACCCCTCMGTTTTTRTVTCTGGC
>MAIN_HPIV1_F_6418M13 T01::H08 FORWARD
TGTAAAACGACGGCCAGTAATCATCAAAGTGGGTCCAG
>MAIN_HPIV1_R_7118M13 T01::H08 REVERSE
CAGGAAACAGCTATGACCTGTCATGRTGTTTGTCTTCA
>MAIN_HPIV1_F_11256M13 T01::H09 FORWARD
TGTAAAACGACGGCCAGTTGTTTGTATACAGCAAACGRA
>MAIN_HPIV1_R_11942M13 T01::H09 REVERSE
CAGGAAACAGCTATGACCGGGCARTATGGCTTTCCTAT
>MAIN_HPIV1_F_7689M13 T01::H10 FORWARD
TGTAAAACGACGGCCAGTCAGGAACAAGGGGTTAYCAG
>MAIN_HPIV1_R_8382M13 T01::H10 REVERSE
CAGGAAACAGCTATGACCTTGTAGCAACATTGACTGCRT
>MAIN_HPIV1_F_4312M13 T01::H11 FORWARD
TGTAAAACGACGGCCAGTAGGAATCCTCCCCGTTCTA
>MAIN_HPIV1_R_4993M13 T01::H11 REVERSE
CAGGAAACAGCTATGACCTTTTTGGTTTTWGTGTRTACTTTTG
