# Supplementary material for: Sequencing and analysis of globally obtained human parainfluenza viruses 1 and 3 genomes
Source: PLoS One. 2019 Jul 18;14(7):e0220057. doi: 10.1371/journal.pone.0220057 (PMC6638977; doi:10.1371/journal.pone.0220057)
Supplement: S2 Text — (TXT) [file pone.0220057.s002.txt]

>MAIN_HPIV3_F_0M13 T01::A01 FORWARD
TGTAAAACGACGGCCAGTACCAAACAAGAGAAGARACT
>MAIN_HPIV3_R_682M13 T01::A01 REVERSE
CAGGAAACAGCTATGACCAAGCCTTTTCTTAAYCCTGA
>MAIN_HPIV3_F_527M13 T01::A02 FORWARD
TGTAAAACGACGGCCAGTCAGGAAACTATGTTGCAGAAYGGM
>MAIN_HPIV3_R_1223M13 T01::A02 REVERSE
CAGGAAACAGCTATGACCRGCATCACGTGCTACTGCTTG
>MAIN_HPIV3_F_44M13 T01::A03 FORWARD
TGTAAAACGACGGCCAGTWAAATTAACTTAGGATTAAAG
>MAIN_HPIV3_R_655M13 T01::A03 REVERSE
CAGGAAACAGCTATGACCGTRATAGCTTTGACYARAAC
>MAIN_HPIV3_F_497M13 T01::A04 FORWARD
TGTAAAACGACGGCCAGTTGGATATTTGGAAGTGACCTGGA
>MAIN_HPIV3_R_1163M13 T01::A04 REVERSE
CAGGAAACAGCTATGACCCGTCACATACTGTTGCATGGC
>MAIN_HPIV3_F_580M13 T01::A05 FORWARD
TGTAAAACGACGGCCAGTCCACACRTTTGGGTATCCATCA
>MAIN_HPIV3_R_1280M13 T01::A05 REVERSE
CAGGAAACAGCTATGACCTTTRGMTTCGTGTGTCACTCCW
>MAIN_HPIV3_F_1193M13 T01::A06 FORWARD
TGTAAAACGACGGCCAGTCAGCTAGGACAAGCAGTAGCACG
>MAIN_HPIV3_R_1881M13 T01::A06 REVERSE
CAGGAAACAGCTATGACCTCAATGATRTTGAGGGCCGA
>MAIN_HPIV3_F_1726M13 T01::A07 FORWARD
TGTAAAACGACGGCCAGTCCRGAATATAGRGYGGTAAA
>MAIN_HPIV3_R_2413M13 T01::A07 REVERSE
CAGGAAACAGCTATGACCTGTTGCAGCAGTAACAACACTT
>MAIN_HPIV3_F_2252M13 T01::A08 FORWARD
TGTAAAACGACGGCCAGTTTGAGGGGAAARTGCGACAA
>MAIN_HPIV3_R_2917M13 T01::A08 REVERSE
CAGGAAACAGCTATGACCTGATGTRGATTGRATTACACCAAGA
>MAIN_HPIV3_F_1142M13 T01::A09 FORWARD
TGTAAAACGACGGCCAGTGCCATGCAACAGTATGTGACG
>MAIN_HPIV3_R_1842M13 T01::A09 REVERSE
CAGGAAACAGCTATGACCTCTCTTGATTCCTCTTCCCAAGAA
>MAIN_HPIV3_F_1643M13 T01::A10 FORWARD
TGTAAAACGACGGCCAGTTTTGGAAGCAACTAATCGAATCAA
>MAIN_HPIV3_R_2343M13 T01::A10 REVERSE
CAGGAAACAGCTATGACCTCACTGTTTCTACTTTGTTCTGTTG
>MAIN_HPIV3_F_2187M13 T01::A11 FORWARD
TGTAAAACGACGGCCAGTAAATGGAACCCARAACACGGA
>MAIN_HPIV3_R_2874M13 T01::A11 REVERSE
CAGGAAACAGCTATGACCGCCCTYTCTGTAAATCGATTGCT
>MAIN_HPIV3_F_2504M13 T01::A12 FORWARD
TGTAAAACGACGGCCAGTGGGGAAAAGGGAAAGACTGG
>MAIN_HPIV3_R_3204M13 T01::A12 REVERSE
CAGGAAACAGCTATGACCTTCTTWCCTCCTCYCTCAGTCA
>MAIN_HPIV3_F_3018M13 T01::B01 FORWARD
TGTAAAACGACGGCCAGTAGGGGTTTCAATGGAYAAYG
>MAIN_HPIV3_R_3708M13 T01::B01 REVERSE
CAGGAAACAGCTATGACCTTTGTATRTTGATTGATRTCTRTTG
>MAIN_HPIV3_F_3513M13 T01::B02 FORWARD
TGTAAAACGACGGCCAGTCGAACTCAAACRTTGCAAAARTG
>MAIN_HPIV3_R_4213M13 T01::B02 REVERSE
CAGGAAACAGCTATGACCTTGGCATCRAACAGCATTCC
>MAIN_HPIV3_F_2473M13 T01::B03 FORWARD
TGTAAAACGACGGCCAGTCAYCARGAAGATGACAAAAGA
>MAIN_HPIV3_R_3173M13 T01::B03 REVERSE
CAGGAAACAGCTATGACCGATTTGAAATTARTGACGTG
>MAIN_HPIV3_F_2982M13 T01::B04 FORWARD
TGTAAAACGACGGCCAGTTGCATCAAAGATAGAYTTCYTRGCA
>MAIN_HPIV3_R_3678M13 T01::B04 REVERSE
CAGGAAACAGCTATGACCTTCTGCTTGATTTYGTGTGTRTTGA
>MAIN_HPIV3_F_3480M13 T01::B05 FORWARD
TGTAAAACGACGGCCAGTYCTCTCACAAAGCACAAAACAATCA
>MAIN_HPIV3_R_4179M13 T01::B05 REVERSE
CAGGAAACAGCTATGACCTRGACCATGGGTAYAGTTCYGGT
>MAIN_HPIV3_F_2401M13 T01::B06 FORWARD
TGTAAAACGACGGCCAGTACTGCTGCAACACCAGRTGA
>MAIN_HPIV3_R_3101M13 T01::B06 REVERSE
CAGGAAACAGCTATGACCCCATTTTCTTTAGATCYGYTTTGAG
>MAIN_HPIV3_F_2937M13 T01::B07 FORWARD
TGTAAAACGACGGCCAGTCAARCGAGTTGTATGTGTAGCMAA
>MAIN_HPIV3_R_3610M13 T01::B07 REVERSE
CAGGAAACAGCTATGACCHGTTTCTTTRTTGGATCATTRGCA
>MAIN_HPIV3_F_3437M13 T01::B08 FORWARD
TGTAAAACGACGGCCAGTGCAGTACAATGAGATCACTAGTTGC
>MAIN_HPIV3_R_4134M13 T01::B08 REVERSE
CAGGAAACAGCTATGACCCAACCATCTCTTTYGCTTTRACTG
>MAIN_HPIV3_F_3778M13 T01::B09 FORWARD
TGTAAAACGACGGCCAGTCACATTCCCAGARTCATCATTY
>MAIN_HPIV3_R_4476M13 T01::B09 REVERSE
CAGGAAACAGCTATGACCTCAATCCGAGATGGAYCATGAA
>MAIN_HPIV3_F_4313M13 T01::B10 FORWARD
TGTAAAACGACGGCCAGTAAAATTCCYAAGTCAATGGC
>MAIN_HPIV3_R_5002M13 T01::B10 REVERSE
CAGGAAACAGCTATGACCTYTTRTTGTTYTGGTGTTCT
>MAIN_HPIV3_F_4850M13 T01::B11 FORWARD
TGTAAAACGACGGCCAGTRRAGCAAATAARGGATAATCAA
>MAIN_HPIV3_R_5502M13 T01::B11 REVERSE
CAGGAAACAGCTATGACCTRTCTGATCTTGCCTGCTTG
>MAIN_HPIV3_F_3749M13 T01::B12 FORWARD
TGTAAAACGACGGCCAGTAAAATGAGTATAACTAACTCTGCAA
>MAIN_HPIV3_R_4445M13 T01::B12 REVERSE
CAGGAAACAGCTATGACCTTTTTCDCCYTTCTCATYCA
>MAIN_HPIV3_F_4281M13 T01::C01 FORWARD
TGTAAAACGACGGCCAGTAYYGTACRGCAATTGGATCA
>MAIN_HPIV3_R_4917M13 T01::C01 REVERSE
CAGGAAACAGCTATGACCTGACTGCTRAYRGTTGTTG
>MAIN_HPIV3_F_4732M13 T01::C02 FORWARD
TGTAAAACGACGGCCAGTCCAACCTTCTTTACCTGGCGA
>MAIN_HPIV3_R_5424M13 T01::C02 REVERSE
CAGGAAACAGCTATGACCTRGTTCCAATTACCCCTCCAAA
>MAIN_HPIV3_F_3661M13 T01::C03 FORWARD
TGTAAAACGACGGCCAGTCACRAAATCAAGCAGAAYRAAACA
>MAIN_HPIV3_R_4356M13 T01::C03 REVERSE
CAGGAAACAGCTATGACCTTGTGTTGGGTRGAGATARTGA
>MAIN_HPIV3_F_4199M13 T01::C04 FORWARD
TGTAAAACGACGGCCAGTCTGTTYGATGCCAACAAAGTT
>MAIN_HPIV3_R_4897M13 T01::C04 REVERSE
CAGGAAACAGCTATGACCTRTTGACYTCTTTTRTCCTAAGTT
>MAIN_HPIV3_F_4681M13 T01::C05 FORWARD
TGTAAAACGACGGCCAGTTCTRGTTATCTGGGCTTCATCA
>MAIN_HPIV3_R_5379M13 T01::C05 REVERSE
CAGGAAACAGCTATGACCTGTTTTCATTGGATTCYTGATTRG
>MAIN_HPIV3_F_5056M13 T01::C06 FORWARD
TGTAAAACGACGGCCAGTCAARCACTRARACACAATG
>MAIN_HPIV3_R_5734M13 T01::C06 REVERSE
CAGGAAACAGCTATGACCAAYGATCCTATGTTATCACCAA
>MAIN_HPIV3_F_5540M13 T01::C07 FORWARD
TGTAAAACGACGGCCAGTGCAGTGCAGTCAGTTCAGAGC
>MAIN_HPIV3_R_6232M13 T01::C07 REVERSE
CAGGAAACAGCTATGACCCARTTYGCAACCACTCCTCC
>MAIN_HPIV3_F_6059M13 T01::C08 FORWARD
TGTAAAACGACGGCCAGTGAATGYATAGAAGCATTYAGCAGY
>MAIN_HPIV3_R_6755M13 T01::C08 REVERSE
CAGGAAACAGCTATGACCTGRRTTGYGTAACTTTACTCCTAAG
>MAIN_HPIV3_F_5023M13 T01::C09 FORWARD
TGTAAAACGACGGCCAGTAAAYWAAAATYCCAAAAGAGA
>MAIN_HPIV3_R_5705M13 T01::C09 REVERSE
CAGGAAACAGCTATGACCTGTTAATTCTGARTAATGCTGYG
>MAIN_HPIV3_F_5511M13 T01::C10 FORWARD
TGTAAAACGACGGCCAGTTCAARGAAGCAATYAGGGACACA
>MAIN_HPIV3_R_6210M13 T01::C10 REVERSE
CAGGAAACAGCTATGACCTGACAAATGCATAYCTTGGAACWA
>MAIN_HPIV3_F_6030M13 T01::C11 FORWARD
TGTAAAACGACGGCCAGTGGGCATTTCTAGGTGGAGCA
>MAIN_HPIV3_R_6690M13 T01::C11 REVERSE
CAGGAAACAGCTATGACCATTTGTTTGTYARTACATAYGGCTT
>MAIN_HPIV3_F_4982M13 T01::C12 FORWARD
TGTAAAACGACGGCCAGTAGAACACCARAACAAYAARA
>MAIN_HPIV3_R_5672M13 T01::C12 REVERSE
CAGGAAACAGCTATGACCYCCTAAYTGAAGTCCTGCTG
>MAIN_HPIV3_F_5479M13 T01::D01 FORWARD
TGTAAAACGACGGCCAGTAGCCAAGCAGGCAAGATCAG
>MAIN_HPIV3_R_6179M13 T01::D01 REVERSE
CAGGAAACAGCTATGACCTGTGAYYGTKGTTCTTGGACATTG
>MAIN_HPIV3_F_6006M13 T01::D02 FORWARD
TGTAAAACGACGGCCAGTTTCCCAGCCATATYATGACGAA
>MAIN_HPIV3_R_6659M13 T01::D02 REVERSE
CAGGAAACAGCTATGACCTTGATCCAYTYGATTTCTCTTTTGA
>MAIN_HPIV3_F_6365M13 T01::D03 FORWARD
TGTAAAACGACGGCCAGTGAAGGAACTCTTGCATTCTAYACA
>MAIN_HPIV3_R_7060M13 T01::D03 REVERSE
CAGGAAACAGCTATGACCTCMGATGCCAYTTGGATCTTTT
>MAIN_HPIV3_F_6874M13 T01::D04 FORWARD
TGTAAAACGACGGCCAGTTCATRRCAACAAGCTCACYAA
>MAIN_HPIV3_R_7574M13 T01::D04 REVERSE
CAGGAAACAGCTATGACCRCATGACTTYCTATTGTCATTT
>MAIN_HPIV3_F_7402M13 T01::D05 FORWARD
TGTAAAACGACGGCCAGTTGATCTGATTTATGCTTAYACCTC
>MAIN_HPIV3_R_8101M13 T01::D05 REVERSE
CAGGAAACAGCTATGACCAAYTTGCTRTGCCAACTTGT
>MAIN_HPIV3_F_6340M13 T01::D06 FORWARD
TGTAAAACGACGGCCAGTCGGAATGCTGTTCAAYACAA
>MAIN_HPIV3_R_7029M13 T01::D06 REVERSE
CAGGAAACAGCTATGACCCCATAAACTCATTRTTTATKTCTYG
>MAIN_HPIV3_F_6838M13 T01::D07 FORWARD
TGTAAAACGACGGCCAGTGGAYGYTGGYAATGAGCTGG
>MAIN_HPIV3_R_7533M13 T01::D07 REVERSE
CAGGAAACAGCTATGACCWCCTRGGATTTAAGTCAGGTACCAA
>MAIN_HPIV3_F_7349M13 T01::D08 FORWARD
TGTAAAACGACGGCCAGTGCYATGCCAACGACTGTTGA
>MAIN_HPIV3_R_8042M13 T01::D08 REVERSE
CAGGAAACAGCTATGACCYAAYCTTCCTTCTGACCCCCA
>MAIN_HPIV3_F_6290M13 T01::D09 FORWARD
TGTAAAACGACGGCCAGTCAAGGARTMAAAATTATAACACAYA
>MAIN_HPIV3_R_6990M13 T01::D09 REVERSE
CAGGAAACAGCTATGACCGGRYCTTTTCACTWTTGATG
>MAIN_HPIV3_F_6816M13 T01::D10 FORWARD
TGTAAAACGACGGCCAGTGGAAGCAYACCAAYCACGGA
>MAIN_HPIV3_R_7466M13 T01::D10 REVERSE
CAGGAAACAGCTATGACCTGAYTTYCCTATATCCTGRCAACC
>MAIN_HPIV3_F_7278M13 T01::D11 FORWARD
TGTAAAACGACGGCCAGTGRTGCACGTCTGGTCTTCCA
>MAIN_HPIV3_R_7966M13 T01::D11 REVERSE
CAGGAAACAGCTATGACCCCYTTGTCAACAACAATKATRGAG
>MAIN_HPIV3_F_8164M13 T01::D12 FORWARD
TGTAAAACGACGGCCAGTTGTGCTATCAAGACCAGGAAA
>MAIN_HPIV3_R_8853M13 T01::D12 REVERSE
CAGGAAACAGCTATGACCAATWGATCGTTGTCTTTTATCYA
>MAIN_HPIV3_F_8690M13 T01::E01 FORWARD
TGTAAAACGACGGCCAGTTCCTGAGTGTCACCTTAACTCTCC
>MAIN_HPIV3_R_9384M13 T01::E01 REVERSE
CAGGAAACAGCTATGACCTCGGCCTTCGAYTACGTCAC
>MAIN_HPIV3_F_7608M13 T01::E02 FORWARD
TGTAAAACGACGGCCAGTTGTGTTCRACTCCVAAAGTTGATG
>MAIN_HPIV3_R_8282M13 T01::E02 REVERSE
CAGGAAACAGCTATGACCTGAYACAATGCTYCCTGTGGG
>MAIN_HPIV3_F_8084M13 T01::E03 FORWARD
TGTAAAACGACGGCCAGTAGTTGGCAYAGCAARTTACAA
>MAIN_HPIV3_R_8781M13 T01::E03 REVERSE
CAGGAAACAGCTATGACCATCCATATCRTARGGYTGAG
>MAIN_HPIV3_F_8616M13 T01::E04 FORWARD
TGTAAAACGACGGCCAGTAAAAACTTAGGAGCAAAGCR
>MAIN_HPIV3_R_9304M13 T01::E04 REVERSE
CAGGAAACAGCTATGACCTCAAAACCAATTCTGGATGTATCA
>MAIN_HPIV3_F_7563M13 T01::E05 FORWARD
TGTAAAACGACGGCCAGTGRAAGTCATGYTCTCTAGCACTCC
>MAIN_HPIV3_R_8216M13 T01::E05 REVERSE
CAGGAAACAGCTATGACCYGGACATGARTGTCCCCA
>MAIN_HPIV3_F_8036M13 T01::E06 FORWARD
TGTAAAACGACGGCCAGTAGRTTRMTTCTACTAGGTAACA
>MAIN_HPIV3_R_8736M13 T01::E06 REVERSE
CAGGAAACAGCTATGACCTGCTATTYTACCTTTAACGA
>MAIN_HPIV3_F_8582M13 T01::E07 FORWARD
TGTAAAACGACGGCCAGTTCAGCAATCAGACAATRGACAAAA
>MAIN_HPIV3_R_9276M13 T01::E07 REVERSE
CAGGAAACAGCTATGACCGARATTCTTCTGGTCTTCTAACARG
>MAIN_HPIV3_F_9438M13 T01::E08 FORWARD
TGTAAAACGACGGCCAGTAAAGGTAATAAYCTRTGGGAAGTGA
>MAIN_HPIV3_R_10116M13 T01::E08 REVERSE
CAGGAAACAGCTATGACCTGCAGGAYAAACKGTRTCCCA
>MAIN_HPIV3_F_9938M13 T01::E09 FORWARD
TGTAAAACGACGGCCAGTTGCTTACGGTTCAAAYTCTGCRA
>MAIN_HPIV3_R_10619M13 T01::E09 REVERSE
CAGGAAACAGCTATGACCCAGCTCACARTCTCRTATCCATCA
>MAIN_HPIV3_F_8876M13 T01::E10 FORWARD
TGTAAAACGACGGCCAGTTGARAAAGTGARTGAYTTAGGAAAA
>MAIN_HPIV3_R_9576M13 T01::E10 REVERSE
CAGGAAACAGCTATGACCTCCYCTTAGTTGTTTRACAGGATCA
>MAIN_HPIV3_F_9376M13 T01::E11 FORWARD
TGTAAAACGACGGCCAGTAAGGCCGATGGAATATAAGTG
>MAIN_HPIV3_R_10076M13 T01::E11 REVERSE
CAGGAAACAGCTATGACCAATGCTTTATCTTTCATATAAATTG
>MAIN_HPIV3_F_9908M13 T01::E12 FORWARD
TGTAAAACGACGGCCAGTACCTGAYCATGCACACGAAT
>MAIN_HPIV3_R_10594M13 T01::E12 REVERSE
CAGGAAACAGCTATGACCTGTARATATCCGTTGACTTGAAT
>MAIN_HPIV3_F_8838M13 T01::F01 FORWARD
TGTAAAACGACGGCCAGTAGACAACGATCWATTAGAAGATT
>MAIN_HPIV3_R_9538M13 T01::F01 REVERSE
CAGGAAACAGCTATGACCRGGATAATGCAAGTGGTTCT
>MAIN_HPIV3_F_9204M13 T01::F02 FORWARD
TGTAAAACGACGGCCAGTCAAAAAGCTCGAAATGAGRTCACY
>MAIN_HPIV3_R_9895M13 T01::F02 REVERSE
CAGGAAACAGCTATGACCGCCACTGTCCACCATGYCTY
>MAIN_HPIV3_F_9738M13 T01::F03 FORWARD
TGTAAAACGACGGCCAGTGGGCATCCTCCATTAGARGC
>MAIN_HPIV3_R_10414M13 T01::F03 REVERSE
CAGGAAACAGCTATGACCTCTCTCCCTTCACCATCCCA
>MAIN_HPIV3_F_10224M13 T01::F04 FORWARD
TGTAAAACGACGGCCAGTTCTGGGGAYTGGTTAGATGATCC
>MAIN_HPIV3_R_10924M13 T01::F04 REVERSE
CAGGAAACAGCTATGACCCAGCTGCTAGATGTATYGCACTTA
>MAIN_HPIV3_F_10767M13 T01::F05 FORWARD
TGTAAAACGACGGCCAGTGGTGATCCTTACTGYCCTCCA
>MAIN_HPIV3_R_11463M13 T01::F05 REVERSE
CAGGAAACAGCTATGACCTCCCCCAACACTRGCAGGTA
>MAIN_HPIV3_F_11306M13 T01::F06 FORWARD
TGTAAAACGACGGCCAGTAGGATATGCATGCTCAATTTT
>MAIN_HPIV3_R_12003M13 T01::F06 REVERSE
CAGGAAACAGCTATGACCTCKCAARGTCCTACTTAGTGTTTCA
>MAIN_HPIV3_F_10179M13 T01::F07 FORWARD
TGTAAAACGACGGCCAGTGCAGATAGTAAATTTGATCCTCATC
>MAIN_HPIV3_R_10860M13 T01::F07 REVERSE
CAGGAAACAGCTATGACCACCCCCTCTTGGGTTRTGAA
>MAIN_HPIV3_F_10681M13 T01::F08 FORWARD
TGTAAAACGACGGCCAGTTTGGAGAAACTTGCAAYCAAA
>MAIN_HPIV3_R_11372M13 T01::F08 REVERSE
CAGGAAACAGCTATGACCTTRATATTCATCCCAAGGGCAA
>MAIN_HPIV3_F_11202M13 T01::F09 FORWARD
TGTAAAACGACGGCCAGTTGTGTCTTYTGGTCAGARACAG
>MAIN_HPIV3_R_11876M13 T01::F09 REVERSE
CAGGAAACAGCTATGACCCCAGCTATRGCATTTCTRATTCCY
>MAIN_HPIV3_F_10139M13 T01::F10 FORWARD
TGTAAAACGACGGCCAGTYGCATCCAACGAATCACGAA
>MAIN_HPIV3_R_10833M13 T01::F10 REVERSE
CAGGAAACAGCTATGACCWCCAGAATCAGGGTGATCCTCTA
>MAIN_HPIV3_F_10651M13 T01::F11 FORWARD
TGTAAAACGACGGCCAGTTTAAYTGGAGATATGAATCAA
>MAIN_HPIV3_R_11349M13 T01::F11 REVERSE
CAGGAAACAGCTATGACCATAYAGTTGTTGAATRTTCTT
>MAIN_HPIV3_F_11173M13 T01::F12 FORWARD
TGTAAAACGACGGCCAGTTTCCTCAAGCTCTRAAAGCATTATC
>MAIN_HPIV3_R_11831M13 T01::F12 REVERSE
CAGGAAACAGCTATGACCTCATGTGCAACTCTAGGRAGAA
>MAIN_HPIV3_F_11514M13 T01::G01 FORWARD
TGTAAAACGACGGCCAGTTCAGTTGCYGCATTRGCTGA
>MAIN_HPIV3_R_12210M13 T01::G01 REVERSE
CAGGAAACAGCTATGACCTGGGTTTGTDCCATCTGAAGAA
>MAIN_HPIV3_F_12048M13 T01::G02 FORWARD
TGTAAAACGACGGCCAGTGACCTTGCCATAGCATTGCG
>MAIN_HPIV3_R_12727M13 T01::G02 REVERSE
CAGGAAACAGCTATGACCTRGGRTTRTGTCCTGTGGTTTC
>MAIN_HPIV3_F_12536M13 T01::G03 FORWARD
TGTAAAACGACGGCCAGTTCARATGAARTTCTCCAGYACA
>MAIN_HPIV3_R_13234M13 T01::G03 REVERSE
CAGGAAACAGCTATGACCCTTTTAATATTGAATGKGARGTATC
>MAIN_HPIV3_F_11489M13 T01::G04 FORWARD
TGTAAAACGACGGCCAGTTTTTGTAAGGAAYATTGGTGATCC
>MAIN_HPIV3_R_12181M13 T01::G04 REVERSE
CAGGAAACAGCTATGACCTTTTACAATGTTCTGATCCTGTT
>MAIN_HPIV3_F_11987M13 T01::G05 FORWARD
TGTAAAACGACGGCCAGTAAGTAGGACYTTGMGAYTAATTG
>MAIN_HPIV3_R_12687M13 T01::G05 REVERSE
CAGGAAACAGCTATGACCTTCGAAAACACTTAATCCTGTT
>MAIN_HPIV3_F_12486M13 T01::G06 FORWARD
TGTAAAACGACGGCCAGTCCGGTAGCTACATCAACAAA
>MAIN_HPIV3_R_13186M13 T01::G06 REVERSE
CAGGAAACAGCTATGACCCCCAAATGAGRTCYCTACCTT
>MAIN_HPIV3_F_11456M13 T01::G07 FORWARD
TGTAAAACGACGGCCAGTTGGGGGATTCAAYTACATGGC
>MAIN_HPIV3_R_12151M13 T01::G07 REVERSE
CAGGAAACAGCTATGACCCCCCAGATARTARTTCTAATGGGTC
>MAIN_HPIV3_F_11962M13 T01::G08 FORWARD
TGTAAAACGACGGCCAGTAYGATCTAGYRCAATATGAAACA
>MAIN_HPIV3_R_12653M13 T01::G08 REVERSE
CAGGAAACAGCTATGACCTGRTAAATAAGATTRGTATCTTTGG
>MAIN_HPIV3_F_12450M13 T01::G09 FORWARD
TGTAAAACGACGGCCAGTGCAAATTTYACACTARAYAGTC
>MAIN_HPIV3_R_13150M13 T01::G09 REVERSE
CAGGAAACAGCTATGACCAAAGAGTGTATGCAAATTGA
>MAIN_HPIV3_F_12777M13 T01::G10 FORWARD
TGTAAAACGACGGCCAGTAAYGATGARCATATYAATCCAGA
>MAIN_HPIV3_R_13472M13 T01::G10 REVERSE
CAGGAAACAGCTATGACCGAAATAAAGGCTTGTTTCCT
>MAIN_HPIV3_F_13273M13 T01::G11 FORWARD
TGTAAAACGACGGCCAGTGGTTCTGGGATTGTGGAGTY
>MAIN_HPIV3_R_13973M13 T01::G11 REVERSE
CAGGAAACAGCTATGACCAAYCTCAATTGATGYGATAGR
>MAIN_HPIV3_F_13821M13 T01::G12 FORWARD
TGTAAAACGACGGCCAGTAACAATTTCTGGGGACTAGCA
>MAIN_HPIV3_R_14496M13 T01::G12 REVERSE
CAGGAAACAGCTATGACCCCAATTCGGWGTGATTGTAGG
>MAIN_HPIV3_F_13325M13 T01::H01 FORWARD
TGTAAAACGACGGCCAGTTCAAGACCAGATAAAACTTGCYC
>MAIN_HPIV3_R_14012M13 T01::H01 REVERSE
CAGGAAACAGCTATGACCTCAAGRGCTTTCARACAACTAGTGC
>MAIN_HPIV3_F_13852M13 T01::H02 FORWARD
TGTAAAACGACGGCCAGTATCAAGTCCTTAAAATCAGA
>MAIN_HPIV3_R_14550M13 T01::H02 REVERSE
CAGGAAACAGCTATGACCTGATATWATACTTACATCTTTCCAA
>MAIN_HPIV3_F_12739M13 T01::H03 FORWARD
TGTAAAACGACGGCCAGTTGCAYATWGAAGATGARTGTTG
>MAIN_HPIV3_R_13439M13 T01::H03 REVERSE
CAGGAAACAGCTATGACCTCCATATCRCTGTCACAAATR
>MAIN_HPIV3_F_13576M13 T01::H04 FORWARD
TGTAAAACGACGGCCAGTTTGARTTAAATATYAAAGAAGAYCC
>MAIN_HPIV3_R_14276M13 T01::H04 REVERSE
CAGGAAACAGCTATGACCWTDGGATTCCCATTGAACAG
>MAIN_HPIV3_F_14056M13 T01::H05 FORWARD
TGTAAAACGACGGCCAGTGGCTCTTCCTGGGAGAAGGR
>MAIN_HPIV3_R_14756M13 T01::H05 REVERSE
CAGGAAACAGCTATGACCTCTCTTYCTCCTTCTTTGATTTCAT
>MAIN_HPIV3_F_14591M13 T01::H06 FORWARD
TGTAAAACGACGGCCAGTTTCGAAAGATGCATATTGTACT
>MAIN_HPIV3_R_15258M13 T01::H06 REVERSE
CAGGAAACAGCTATGACCAGCACCACCAATCAATTTCA
>MAIN_HPIV3_F_14826M13 T01::H07 FORWARD
TGTAAAACGACGGCCAGTGCGRAAGAATTTTTATCRACYCC
>MAIN_HPIV3_R_15463M13 T01::H07 REVERSE
CAGGAAACAGCTATGACCACCAAACAAGAGAAGAACTCTGY
>MAIN_HPIV3_F_14700M13 T01::H08 FORWARD
TGTAAAACGACGGCCAGTTCAAAGAAGARGAATAATGAATGG
>MAIN_HPIV3_R_15397M13 T01::H08 REVERSE
CAGGAAACAGCTATGACCCYTRGGCTYAAAGATAAAGGTT
>MAIN_HPIV3_F_13985M13 T01::H09 FORWARD
TGTAAAACGACGGCCAGTCAGCACTAGTTGTYTGAAAGCYC
>MAIN_HPIV3_R_14680M13 T01::H09 REVERSE
CAGGAAACAGCTATGACCGATTATTTTCTTCCAAGAGTGACAA
>MAIN_HPIV3_F_14478M13 T01::H10 FORWARD
TGTAAAACGACGGCCAGTACAATCACWCCGAATTGGTC
>MAIN_HPIV3_R_15176M13 T01::H10 REVERSE
CAGGAAACAGCTATGACCTTCTTAWTGAYGTTTTYCGAC
>MAIN_HPIV3_F_14799M13 T01::H11 FORWARD
TGTAAAACGACGGCCAGTGGATTTSMAATCAAHTTAAATCATC
>MAIN_HPIV3_R_15426M13 T01::H11 REVERSE
CAGGAAACAGCTATGACCTKACATGTTTTTCTTACYTTTTG
